# Supplementary material for: Direct visualization of a native Wnt in vivo reveals that a long-range Wnt gradient forms by extracellular dispersal
Source: eLife. 2018 Aug 15;7:e38325. doi: 10.7554/eLife.38325 (PMC6143344; doi:10.7554/eLife.38325)
Supplement: Figure 1—source data 1. — Source data corresponding to Figure 1b. Positions of Q neuroblast progeny after migration were quantified by using the non-motile URX neuron in the head and PLM neurons in the tail as fiducial markers. Relative positions of Q neuroblast progeny AQR, AVM, PVM, and PQR were calculated as a percentage of the distance between URX and PLM. [file elife-38325-fig1-data1.xlsx]

## Sheet: Sheet1
	Figure 1 - source data 1. Axial positions of Q neuroblast descendants (% URX - PLM distance)
	Neuron	AQR (QR descendant)				AVM (QR descendant)				PVM (QL descendant)				PQR (QL descendant)
	Strain	wild-type (N2)	egl-20(n858)	EGL-20::mNG	EGL-20::YPET	wild-type (N2)	egl-20(n858)	EGL-20::mNG	EGL-20::YPET	wild-type (N2)	egl-20(n858)	EGL-20::mNG	EGL-20::YPET	wild-type (N2)	egl-20(n858)	EGL-20::mNG	EGL-20::YPET
		0.0673077	0.0962424	0.0515865	0.0479751	0.325001	0.41925	0.305555	0.305847	0.751924	0.429035	0.730157	0.722638	0.978847	0.0652504	0.972216	0.982008
		0.0646766	0.0604482	0.0968938	0.0711176	0.306799	0.325887	0.33915	0.306241	0.716418	0.461235	0.738376	0.731495	0.976783	0.318005	0.974806	0.985486
		0.0673469	0.0955285	0.0620579	0.0830245	0.320408	0.465674	0.280145	0.330258	0.736735	0.594031	0.707449	0.719558	0.971429	0.104474	0.978725	0.97048
		0.0690731	0.074734	0.0861124	0.0734312	0.302982	0.322867	0.312825	0.285714	0.712715	0.538117	0.717045	0.711615	0.978022	0.0792203	0.977153	0.987984
		0.0596394	0.0865017	0.061086	0.0740741	0.294036	0.358652	0.319005	0.316872	0.714286	0.6076	0.705882	0.710562	0.969487	0.206752	0.977376	0.986283
		0.0772834	0.112067	0.0523298	0.0928723	0.320843	0.36638	0.294197	0.345572	0.704918	0.43534	0.693067	0.749461	0.964871	0.0474122	0.964638	0.978402
		0.0743248	0.0738461	0.0901305	0.0822315	0.302365	0.327692	0.324031	0.314244	0.714527	0.38	0.718881	0.726873	0.961149	0.0815385	0.967806	0.980911
		0.0577717	0.0709891	0.0699505	0.0932751	0.30674	0.39043	0.345678	0.338394	0.723521	0.40895	0.742799	0.744034	0.975241	0.169754	0.973251	0.971801
		0.0894055	0.0961149	0.0843657	0.0499002	0.338884	0.357875	0.331278	0.309381	0.742205	0.525563	0.711933	0.710579	0.97505	0.0961149	0.975307	0.979042
		0.0962481	0.091118	0.0718737	0.0887949	0.316905	0.328539	0.308662	0.323467	0.715967	0.414865	0.725158	0.725159	0.964794	0.091118	0.976756	0.968288
		0.0806397	0.0769231	0.0659436	0.0671141	0.319649	0.355385	0.335883	0.299329	0.730205	0.409231	0.708585	0.708725	0.980939	0.0830769	0.984656	0.975839
		0.0713202	0.0711921	0.0842576	0.0772727	0.335357	0.372517	0.319288	0.325758	0.70258	0.403974	0.711758	0.721212	0.975721	0.0745033	0.966743	0.971212
		0.0905045	0.0772901	0.080713	0.08166	0.304154	0.326336	0.316143	0.334672	0.692878	0.537214	0.715251	0.710843	0.964392	0.0791985	0.973096	0.977242
		0.0890208	0.0806962	0.0723816	0.0898715	0.307122	0.318038	0.304754	0.313838	0.688427	0.405063	0.687618	0.71612	0.965875	0.0696202	0.969516	0.98003
		0.0847982	0.0708216	0.0654912	0.0554528	0.324562	0.338524	0.311498	0.316082	0.730994	0.413595	0.70607	0.722736	0.985382	0.0807325	0.971247	0.968576
				0.0793375	0.0764835			0.323969	0.325777			0.712401	0.702543			0.978513	0.975918
				0.0974683	0.0518048			0.299642	0.306302			0.720217	0.713967			0.974731	0.968464
				0.0816315	0.0898839			0.299845	0.322093			0.709578	0.715363			0.974888	0.971911
				0.0764136				0.299002				0.699331				0.97342
				0.0758278				0.309631				0.712477				0.971565
